# Supplementary material for: Targeting T-Cells for Cancer Treatment: Current Clinical Strategies and Challenges
Source: Biomedicines. 2026 Mar 13;14(3):654. doi: 10.3390/biomedicines14030654 (PMC13024664; doi:10.3390/biomedicines14030654)
Supplement: Supplementary file 1 [file biomedicines-14-00654-s001.zip]

Archive with 1 entries (1 files):
- biomedicines-4136322-supplementary.pdf
